# Supplementary material for: Estradiol upregulates voltage-gated sodium channel 1.7 in trigeminal ganglion contributing to hyperalgesia of inflamed TMJ
Source: PLoS One. 2017 Jun 5;12(6):e0178589. doi: 10.1371/journal.pone.0178589 (PMC5459440; doi:10.1371/journal.pone.0178589)
Supplement: S1 File — This is the individual data points underlying the graphs in each of the graphs presented. (XLSX) [file pone.0178589.s001.xlsx]

## Sheet: Fig.1
Head withdrawal threshold
Group								Average
estrus-1	29	26	34	35	36	31		31.8333
estrus-2	17	34	19	27	31	28		26
estrus-3	32	33	31	34	35	31		32.6667
estrus-4	29	36	26	32	30	36		31.5
metestrus-1	26	33	28	30	27	26		28.3333
metestrus-2	21	34	26	33	34	33		30.1667
metestrus-3	24	29	23	31	33	29		28.1667
metestrus-4	29	30	28	27	32	31		29.5
diestrus-1	29	26	33	34	33	31		31
diestrus-2	28	29	36	33	26	32		30.6667
diestrus-3	30	35	35	30	34	28		32
diestrus-4	36	29	32	26	29	27		29.8333
proestrus-1	25	28	29	27	29	24		27
proestrus-2	29	30	30	22	31	29		28.5
proestrus-3	30	30	24	25	18	27		25.6667
proestrus-4	32	24	27	23	26	28		26.6667
Real-time PCR
Group	Detector	Task	CT	Detector	Task	CT	△CT	2^-△CT		2^（-△ △ Ct）
estrus-1	actin	ENDO	14.212	scn9a	Target	19.562	5.35	0.0245183	0.0236178	1.03813
estrus-1	actin	ENDO	14.226	scn9a	Target	19.558	5.332	0.0248261	0.0236178	1.05116
estrus-2	actin	ENDO	14.231	scn9a	Target	19.417	5.186	0.02747		1.1631
estrus-2	actin	ENDO	14.204	scn9a	Target	19.531	5.327	0.0249123		1.05481
estrus-3	actin	ENDO	14.449	scn9a	Target	20.193	5.744	0.0186588		0.790031
estrus-3	actin	ENDO	14.438	scn9a	Target	20.369	5.931	0.0163905		0.693987
estrus-4	actin	ENDO	14.177	scn9a	Target	19.41	5.233	0.0265895		1.12582
estrus-4	actin	ENDO	14.231	scn9a	Target	19.52	5.289	0.0255772		1.08296
metestrus-1	actin	ENDO	14.252	scn9a	Target	19.426	5.174	0.0276994		1.17282
metestrus-2	actin	ENDO	14.247	scn9a	Target	19.595	5.348	0.0245523		1.03957
metestrus-2	actin	ENDO	14.334	scn9a	Target	19.376	5.042	0.0303534		1.28519
metestrus-2	actin	ENDO	14.32	scn9a	Target	19.484	5.164	0.0278921		1.18098
metestrus-3	actin	ENDO	14.284	scn9a	Target	19.54	5.256	0.026169		1.10802
metestrus-3	actin	ENDO	14.333	scn9a	Target	19.649	5.316	0.0251029		1.06288
metestrus-4	actin	ENDO	14.271	scn9a	Target	19.764	5.493	0.0222046		0.940162
metestrus-4	actin	ENDO	14.293	scn9a	Target	19.801	5.508	0.0219749		0.930437
diestrus-1	actin	ENDO	14.444	scn9a	Target	20.838	6.394	0.0118909		0.503471
diestrus-1	actin	ENDO	14.549	scn9a	Target	20.706	6.157	0.0140139		0.593361
diestrus-2	actin	ENDO	14.349	scn9a	Target	20.291	5.942	0.016266		0.688716
diestrus-2	actin	ENDO	14.35	scn9a	Target	20.009	5.659	0.0197912		0.837976
diestrus-3	actin	ENDO	14.252	scn9a	Target	19.927	5.675	0.0195729		0.828734
diestrus-3	actin	ENDO	14.253	scn9a	Target	20.17	5.917	0.0165503		0.700754
proestrus-1	actin	ENDO	14.367	scn9a	Target	19.247	4.88	0.0339605		1.43792
proestrus-1	actin	ENDO	14.369	scn9a	Target	19.208	4.839	0.0349394		1.47937
proestrus-2	actin	ENDO	14.493	scn9a	Target	19.518	5.025	0.0307131		1.30042
proestrus-2	actin	ENDO	14.479	scn9a	Target	19.443	4.964	0.0320396		1.35659
proestrus-3	actin	ENDO	14.272	scn9a	Target	19.286	5.014	0.0309482		1.31038
proestrus-3	actin	ENDO	14.256	scn9a	Target	19.125	4.869	0.0342204		1.44892
proestrus-4	actin	ENDO	14.489	scn9a	Target	19.348	4.859	0.0344584		1.459
proestrus-4	actin	ENDO	14.554	scn9a	Target	19.525	4.971	0.0318845		1.35002
one of Diestrus EP cleft, tissue samples missing

## Sheet: Fig.2
Real-time PCR
									n-1EP cleft, tissue samples missing
	Group	Detector	Task	CT		Detector	Task	CT	△CT	2^-△CT		2^（-△ △ Ct）
	n-3	actin	ENDO	18.387		scn9a	Target	26.597	8.21	0.0033771	0.00344459	0.980407
	n-3	actin	ENDO	18.373		scn9a	Target	26.921	8.548	0.00267175	0.00344459	0.775637
	n-2	actin	ENDO	19.157		scn9a	Target	27.328	8.171	0.00346964		1.00727
	n-2	actin	ENDO	19.144		scn9a	Target	27.105	7.961	0.00401329		1.1651
	n-4	actin	ENDO	19.761		scn9a	Target	28	8.239	0.00330989		0.960897
	n-4	actin	ENDO	19.843		scn9a	Target	27.873	8.03	0.00382586		1.11069
	0ug-1	actin	ENDO	17.234		scn9a	Target	26.119	8.885	0.00211519		0.614061
	0ug-1	actin	ENDO	17.277		scn9a	Target	26.009	8.732	0.00235183		0.682761
	0ug-3	actin	ENDO	18.301		scn9a	Target	26.15	7.849	0.00433726		1.25915
	0ug-3	actin	ENDO	18.376		scn9a	Target	26.159	7.783	0.00454029		1.31809
	0ug-2	actin	ENDO	18.28		scn9a	Target	26.342	8.062	0.00374193		1.08632
	0ug-2	actin	ENDO	18.303		scn9a	Target	26.264	7.961	0.00401329		1.1651
	0ug-4	actin	ENDO	17.398		scn9a	Target	25.747	8.349	0.00306691		0.890355
	0ug-4	actin	ENDO	17.45		scn9a	Target	26.04	8.59	0.00259509		0.753382
	20ug-1	actin	ENDO	18.999		scn9a	Target	27.116	8.117	0.00360196		1.04569
	20ug-1	actin	ENDO	19.001		scn9a	Target	26.92	7.919	0.00413184		1.19952
	20ug-3	actin	ENDO	19.324		scn9a	Target	27.425	8.101	0.00364213		1.05735
	20ug-3	actin	ENDO	19.367		scn9a	Target	27.141	7.774	0.0045687		1.32634
	20ug-2	actin	ENDO	21.215		scn9a	Target	28.798	7.583	0.00521542		1.51409
	20ug-2	actin	ENDO	21.261		scn9a	Target	28.861	7.6	0.00515433		1.49636
	20ug-4	actin	ENDO	19.388		scn9a	Target	28.066	8.678	0.00244153		0.708801
	20ug-4	actin	ENDO	19.377		scn9a	Target	27.715	8.338	0.00309038		0.89717
	80ug-1	actin	ENDO	17.033		scn9a	Target	25.158	8.125	0.00358205		1.03991
	80ug-1	actin	ENDO	17.049		scn9a	Target	25.057	8.008	0.00388465		1.12775
	80ug-3	actin	ENDO	19.054		scn9a	Target	27.002	7.948	0.00404961		1.17565
	80ug-3	actin	ENDO	19.07		scn9a	Target	26.536	7.466	0.00565601		1.642
	80ug-2	actin	ENDO	16.885		scn9a	Target	24.957	8.072	0.00371609		1.07882
	80ug-2	actin	ENDO	16.976		scn9a	Target	24.605	7.629	0.00505175		1.46658
	80ug-4	actin	ENDO	18.243		scn9a	Target	26.071	7.828	0.00440086		1.27762
	80ug-4	actin	ENDO	18.39		scn9a	Target	25.402	7.012	0.00774779		2.24926
	n-1EP cleft, tissue samples missing
Head withdrawal Threshold
Con
1	28.8	30.4	25.3	27.3	28.7	30				28.4167
2	27.9	26.7	29.6	28.3	28.9	25.3				27.7833
3	29.1	28.3	26.3	32.3	28.3	21.7				27.6667
4	31	28.8	30.4	22.2	31.7	25				28.1833
0UG
1	27.6	30.8	27.6	42.5	31.5	29.2				31.5333
2	34.4	38.3	31.3	30.7	23.6	30.4				31.45
3	27.1	37.2	26.9	32.7	34.9	35.6				32.4
4	36.2	36.9	29.4	31.1	21.2	33.2				31.3333
20UG
1	28.7	30.4	27.4	27.2	30.9	25.7				28.3833
2	22.9	28.8	30.4	26.3	27.1	26.7				27.0333
3	32.8	32.2	33	27.9	27.4	29.7				30.5
4	34.1	32.9	28.1	28.2	29.7	27.8				30.1333
80UG
1	28.2	25.5	23.2	25.6	24.3	30.4				26.2
2	24.3	29.8	28.9	22.2	23.6	25.5				25.7167
3	26	26.9	28.3	24	27.4	25.6				26.3667
4	27.1	22.4	25.6	22.2	26.4	29.7				25.5667

## Sheet: Fig.3
Food intake
Group		Food intake
Con-1		6.1
Con-2		3.2
Con-3		4.6
Con-4		5.4
Con-5		3.3
Con-6		2.8
Con-7		3.1
Sham-1		1.6
Sham-2		1.4
Sham-3		2.9
Sham-4		2.6
Sham-5		3.1
Sham-6		2.7
Sham-7		0.9
0ug-1		1.7
0ug-2		4.2
0ug-3		2.3
0ug-4		3.7
0ug-5		2.7
0ug-6		2.1
0ug-7		3.9
20ug-1		1.8
20ug-2		3.4
20ug-3		1.5
20ug-4		1.3
20ug-5		3.3
20ug-6		0.8
20ug-7		2.9
80ug-1		0.5
80ug-2		3.2
80ug-3		0.7
80ug-4		1.9
80ug-5		1.3
80ug-6		2.5
80ug-7		0.8
Head Withdrawal Threshold
CON-1	30.7	27.9	23.4	29.7	34.1	26.2		28.6667
CON-2	26.2	23.3	24.9	33	25.1	27.4		26.65
CON-3	28.9	28.1	26.3	26.4	25.1	35.4		28.3667
CON-4	28.7	30.3	28.1	24.5	31.9	31.2		29.1167
CFA-1	16.9	17.8	15.5	13.4	12.6	19.5		15.95
CFA-2	13.6	19.2	13.9	13.1	11.4	10.1		13.55
CFA-3	15.8	16.2	16.1	14.4	13.7	14.9		15.1833
CFA-4	26.1	17.3	14.9	12.5	12.3	12.6		15.95
CFA+0ug-1	19.8	30.5	26.9	14.6	22.1	24.3		23.0333
CFA+0ug-2	26	20.2	26.1	20.3	21.8	17.7		22.0167
CFA+0ug-3	21.1	22.8	25.2	21.6	18	26.9		22.6
CFA+0ug-4	18.7	18.5	22.6	19.8	25.2	24		21.4667
CFA+20ug-1	11	14.9	13.2	22	14.5	12.8		14.7333
CFA+20ug-2	14.6	20.2	18	15.1	20.9	17		17.6333
CFA+20ug-3	10.6	8.6	23.7	20.5	15.2	14.6		15.5333
CFA+20ug-4	21.6	18	15.3	16.1	18.5	16.9		17.7333
CFA+80ug-1	7.1	8.9	10.5	7.1	12.8	11.5		9.65
CFA+80ug-2	17	17.8	11.9	3.3	15.3	5.6		11.8167
CFA+80ug-3	13.4	14.3	8.9	13.2	12.4	6.3		11.4167
CFA+80ug-4	11.3	11	15.9	5.2	11.1	9		10.5833
Weight	Baseline	Estrogen replaced for ten days
Group
n-1	180	212
n-2	175	210
n-3	171	204
n-4	173	204
n-5	170	208
s-1	168	205
s-2	180	214
s-3	180	225
s-4	176	215
s-5	177	206
0ug-1	191	248
0ug-2	199	235
0ug-3	182	245
0ug-4	198	233
0ug-5	173	245
20ug-1	182	217
20ug-2	189	224
20ug-3	181	218
20ug-4	183	214
20ug-5	197	208
80ug-1	185	180
80ug-2	192	183
80ug-3	181	195
80ug-4	185	177
80ug-5	180	193
Real-time PCR
Group	Detector	Task	CT	Detector	Task	CT	△CT	2^-△CT		2^（-△ △ Ct）
Con-1	actin	ENDO	16.513	scn9a	Target	25.603	9.09	0.00183501	0.00222261	0.825607
Con-1	actin	ENDO	17.026	scn9a	Target	25.664	8.638	0.00251017		1.12938
Con-2	actin	ENDO	17.548	scn9a	Target	26.095	8.547	0.0026736	0.00222261	1.20291
Con-2	actin	ENDO	17.466	scn9a	Target	25.965	8.499	0.00276405		1.2436
Con-3	actin	ENDO	18.3	scn9a	Target	27.434	9.134	0.00177989		0.800807
Con-3	actin	ENDO	18.241	scn9a	Target	27.558	9.317	0.00156785		0.705407
Con-4	actin	ENDO	16.986	scn9a	Target	25.695	8.709	0.00238963		1.07514
Con-4	actin	ENDO	17.305	scn9a	Target	26.094	8.789	0.00226072		1.01715
S1	actin	ENDO	18.129	scn9a	Target	24.976	6.847	0.00868656		3.90826
S1	actin	ENDO	18.114	scn9a	Target	24.868	6.754	0.00926496		4.1685
S2	actin	ENDO	19.59	scn9a	Target	26.348	6.758	0.0092393		4.15696
S2	actin	ENDO	19.017	scn9a	Target	26.105	7.088	0.0073502		3.30701
S3	actin	ENDO	19.608	scn9a	Target	26.508	6.9	0.00837323		3.76729
S3	actin	ENDO	19.274	scn9a	Target	26.122	6.848	0.00868054		3.90555
S4	actin	ENDO	17.855	scn9a	Target	24.79	6.935	0.00817254		3.677
S4	actin	ENDO	17.677	scn9a	Target	24.573	6.896	0.00839648		3.77775
0 1	actin	ENDO	17.348	scn9a	Target	25.117	7.769	0.00458456		2.06269
0 1	actin	ENDO	17.476	scn9a	Target	24.936	7.46	0.00567958		2.55536
0 2	actin	ENDO	16.769	scn9a	Target	24.092	7.323	0.00624536		2.80992
0 2	actin	ENDO	16.641	scn9a	Target	24.457	7.816	0.00443761		1.99658
0 3	actin	ENDO	18.756	scn9a	Target	26.402	7.646	0.00499258		2.24626
0 3	actin	ENDO	18.663	scn9a	Target	26.212	7.549	0.00533979		2.40248
0 4	actin	ENDO	19.161	scn9a	Target	26.281	7.12	0.00718897		3.23447
0 4	actin	ENDO	19.108	scn9a	Target	26.355	7.247	0.00658318		2.96191
20 1	actin	ENDO	17.144	scn9a	Target	24.232	7.088	0.0073502		3.30701
20 1	actin	ENDO	17.121	scn9a	Target	24.27	7.149	0.0070459		3.1701
20 2	actin	ENDO	18.186	scn9a	Target	24.802	6.616	0.010195		4.58693
20 2	actin	ENDO	18.215	scn9a	Target	24.923	6.708	0.00956513		4.30355
20 3	actin	ENDO	17.031	scn9a	Target	24.212	7.181	0.00689134		3.10056
20 3	actin	ENDO	16.866	scn9a	Target	24.036	7.17	0.00694408		3.12429
20 4	actin	ENDO	17.969	scn9a	Target	25.069	7.1	0.00728932		3.27962
20 4	actin	ENDO	17.702	scn9a	Target	24.489	6.787	0.00905544		4.07423
80--1	actin	ENDO	19.91	scn9a	Target	25.603	5.693	0.0193302		8.69706
80--1	actin	ENDO	19.936	scn9a	Target	25.83	5.894	0.0168163		7.56598
80--2	actin	ENDO	16.388	scn9a	Target	22.164	5.776	0.0182495		8.21083
80--2	actin	ENDO	15.979	scn9a	Target	22.099	6.12	0.0143779		6.46893
80--3	actin	ENDO	17.812	scn9a	Target	23.713	5.901	0.0167349		7.52936
80--3	actin	ENDO	17.375	scn9a	Target	23.357	5.982	0.0158212		7.11827
80--4	actin	ENDO	19.034	scn9a	Target	24.271	5.237	0.0265159		11.93
80--4	actin	ENDO	19.014	scn9a	Target	24.319	5.305	0.0252951		11.3808

## Sheet: Fig.5
Food intake
Group
CON1	3.2
CON2	3.5
CON3	3.4
CON4	3.4
CON5	3.6
	.
s1	1.2
s2	1
s3	1.6
s4	1.3
s5	1.4
s1+ICI	2
s2+ICI	2.2
s3+ICI	1.3
s4+ICI	1.9
s5+ICI	2.2
Head withdrawal threshold
CON1	31.3	33.3	25.2	31.4	27.9	24.5		28.9333
CON2	26.9	28.3	32.7	25.9	24.3	32.1		28.3667
CON3	29.5	26.7	32.1	26.7	28.2	23.4		27.7667
CON4	28.8	29.3	32.9	29.2	27.3	19.4		27.8167
CON5	30.4	29.2	28.4	31.1	24.5	26.9		28.4167
s1	14	11.1	15.9	15.5	19	21.7		16.2
s2	14.6	12.5	16.8	14.1	17.1	19.3		15.7333
s3	19	20.7	21.8	11.5	6.8	13.6		15.5667
s4	9.5	25.7	18.5	15.2	14.8	18.6		17.05
s5	12.9	18.4	15.4	21.2	15.5	21.5		17.4833
s1+ICI-1	15	18.8	26.8	24.7	26.7	21.9		22.3167
s1+ICI-2	24.7	20.6	26.4	29.5	19.8	12.6		22.2667
s1+ICI-3	21.3	23.9	30.5	14.8	19.7	17.8		21.3333
s1+ICI-4	19.4	23.3	16.6	17.9	23	27		21.2
s1+ICI-5	25.27	24.1	19.5	29.2	24.6	26.4		24.845
Real-time PCR
	Group	Detector	Task	CT		Task	CT	△CT	2^-△CT		2^（-△ △ Ct）
	c1	actin	ENDO	15.504	scn9a	Target	21.172	5.668	0.0196681	0.0215046	0.914597
	c1	actin	ENDO	15.734	scn9a	Target	21.16	5.426	0.0232601	0.0215046	1.08163
	c2	actin	ENDO	15.23	scn9a	Target	20.491	5.261	0.0260784		1.21269
	c2	actin	ENDO	15.227	scn9a	Target	20.388	5.161	0.0279502		1.29973
	c3	actin	ENDO	15.389	scn9a	Target	21.091	5.702	0.01921		0.893295
	c3	actin	ENDO	15.367	scn9a	Target	21.15	5.783	0.0181612		0.844523
	c4	actin	ENDO	15.793	scn9a	Target	21.431	5.638	0.0200813		0.933815
	c4	actin	ENDO	15.723	scn9a	Target	21.549	5.826	0.0176278		0.819723
	s1	actin	ENDO	16.34	scn9a	Target	20.432	4.092	0.0586388		2.7268
	s1	actin	ENDO	16.313	scn9a	Target	20.167	3.854	0.0691561		3.21587
	s2	actin	ENDO	14.786	scn9a	Target	18.467	3.681	0.0779666		3.62557
	s2	actin	ENDO	14.851	scn9a	Target	18.589	3.738	0.0749462		3.48512
	s3	actin	ENDO	15.028	scn9a	Target	18.536	3.508	0.0878996		4.08747
	s3	actin	ENDO	14.776	scn9a	Target	18.61	3.834	0.0701215		3.26076
	s4	actin	ENDO	15.308	scn9a	Target	19.129	3.821	0.0707562		3.29028
	s4	actin	ENDO	15.282	scn9a	Target	19.141	3.859	0.0689168		3.20474
	s1+ICI-1	actin	ENDO	16.132	scn9a	Target	20.76	4.628	0.0404421		1.88062
	s1+ICI-1	actin	ENDO	16.208	scn9a	Target	20.619	4.411	0.0470064		2.18587
	s1+ICI-2	actin	ENDO	15.051	scn9a	Target	19.954	4.903	0.0334233		1.55424
	s1+ICI-2	actin	ENDO	15.103	scn9a	Target	20.275	5.172	0.0277379		1.28985
	s1+ICI-3	actin	ENDO	15.052	scn9a	Target	19.474	4.422	0.0466493		2.16927
	s1+ICI-3	actin	ENDO	15.116	scn9a	Target	19.639	4.523	0.0434952		2.0226
	s1+ICI-4	actin	ENDO	15.193	scn9a	Target	20.131	4.938	0.0326222		1.51699
	s1+ICI-4	actin	ENDO	15.147	scn9a	Target	20.104	4.957	0.0321954		1.49714

## Sheet: Fig.6
SPSS group
1	21500
1	25660
1	26970						Descriptives
1	27000						VAR00002
1	26690							N	Mean	Std. Deviation	Std. Error	95% Confidence Interval for Mean		Minimum
1	36431											Lower Bound	Upper Bound
2	59623						1	6	1	0.137592	0.0561716	0.855606	1.14439	0.870093
2	49782						2	6	1.79317	0.16431	0.0670791	1.62074	1.96561	1.61028
2	56945						3	3	0.889293	0.0799572	0.0461633	0.690668	1.08792	0.797062
2	41323						4	3	1.29693	0.127933	0.073862	0.979132	1.61474	1.16447
2	39790						5	3	0.955915	0.211039	0.121844	0.431664	1.48017	0.732049
2	47910						6	3	1.3707	0.106691	0.0615979	1.10567	1.63574	1.26144
3	28209						7	3	0.945373	0.198382	0.114536	0.452564	1.43818	0.735078
3	23944						8	3	1.75227	0.173946	0.100428	1.32016	2.18437	1.60151
3	27991						9	3	0.913193	0.129956	0.0750299	0.590365	1.23602	0.764873
4	39249						10	3	1.03556	0.139769	0.0806956	0.688354	1.38276	0.912222
4	42651						Total	36	1.2288	0.375755	0.0626258	1.10166	1.35594	0.732049
4	34981
5	21991
5	29574
5	34583						SPSS group	Group			SPSS group	Group
6	41337
6	44298						1	Wild	1	0.137592	2	Wild+E2	1.79317	0.16431
6	37894						3	MuA	0.889293	0.0799572	4	MuA+E2	1.29693	0.127933
7	29195						5	MuB	0.955915	0.211039	6	MuB+E2	1.3707	0.106691
7	22082						7	MuC	0.945373	0.198382	8	MuC+E2	1.75227	0.173946
7	33921						9	MuA+B	0.913193	0.129956	10	Mu（A+B）+E2	1.03556	0.139769
8	58356
8	51450
8	48110
9	18900
9	24885
9	23910
10	29340
10	22541
10	24885

## Sheet: plasma level of estradiol
rat estradiol concentration				405nm			pg/ml
Cayman chemical				582251			MR-96A
Fig1
Group	pg/ml
estrus-1	20.6
estrus-2	28.1
estrus-3	22.9
estrus-4	52.1
estrus-5	47.2
estrus-6	36.5
estrus-7	25.8
metestrus-1	22.1
metestrus-2	24.9
metestrus-3	33.5
metestrus-4	23.6
metestrus-5	31.7
metestrus-6	42.1
metestrus-7	25.7
diestrus-1	47.8
diestrus-2	48.5
diestrus-3	54.3
diestrus-4	41.3
diestrus-5	39.2
diestrus-6	35.9
diestrus-7	51.7
proestrus-1	95.6
proestrus-2	105.4
proestrus-3	133.9
proestrus-4	109.8
proestrus-5	127.2
proestrus-6	87.1
proestrus-7	95.7
Fig2
Group	pg/ml
Con-1	59.8
Con-2	19.5
Con-3	22.4
Con-4	49.7
Con-5	20.4
Con-6	28.1
Con-7	64.8
0ug-1	9.3
0ug-2	15.5
0ug-3	16.8
0ug-4	11.2
0ug-5	10.3
0ug-6	13.4
0ug-7	12.1
20ug-1	35.4
20ug-2	51.5
20ug-3	56.8
20ug-4	36.5
20ug-5	37
20ug-6	30.1
20ug-7	48.1
80ug-1	113.4
80ug-2	104.9
80ug-3	115.5
80ug-4	129
80ug-5	93.1
80ug-6	98.7
80ug-7	81.1
Fig.3
Group	pg/ml
Con-1	57.2
Con-2	36.3
Con-3	27.7
Con-4	34.9
Con-5	45.8
Con-6	54.2
Con-7	49.4
Sham-1	52.3
Sham-2	34.7
Sham-3	43.4
Sham-4	32.6
Sham-5	34.5
Sham-6	28.1
Sham-7	39.1
0ug-1	10.7
0ug-2	7.4
0ug-3	20.2
0ug-4	22.8
0ug-5	10.9
0ug-6	26.9
0ug-7	4.3
20ug-1	47.8
20ug-2	50.9
20ug-3	53.8
20ug-4	50.8
20ug-5	47.2
20ug-6	48.9
20ug-7	52.3
80ug-1	86.3
80ug-2	125.6
80ug-3	104.4
80ug-4	117.2
80ug-5	121.2
80ug-6	93.5
80ug-7	119.2
